# Supplementary material for: Infections with highly pathogenic avian influenza A virus (HPAIV) H5N8 in harbor seals at the German North Sea coast, 2021
Source: Emerg Microbes Infect. 2022 Mar 1;11(1):725–9. doi: 10.1080/22221751.2022.2043726 (PMC8890524; doi:10.1080/22221751.2022.2043726)
Supplement: Supplemental Material [file TEMI_A_2043726_SM9735.zip]

Archive with 5 entries (5 files):
- Suppl files/_Suppl-Fig_S2.tif
- Suppl files/Suppl_Fig_S1.docx
- Suppl files/Suppl-Table_S1.docx
- Suppl files/Suppl-Table_S2_clean.docx
- Suppl files/Suppl-Table_S3_clean.docx
